# Supplementary material for: Evolution of Pineal Nonvisual Opsins in Lizards and the Tuatara and Identification of Lepidopsin: A New Opsin Gene
Source: Genome Biol Evol. 2025 May 2;17(5):evaf058. doi: 10.1093/gbe/evaf058 (PMC12043008; doi:10.1093/gbe/evaf058)
Supplement: evaf058_Supplementary_Data [file evaf058_supplementary_data.zip]

Archive with 2 entries (2 files):
- Romero-deSouza-Suppl Figs.pdf
- Supplemental-Tables-Romero-deSouza-2024-1.xlsx
